# Supplementary material for: Proangiogenic Azaphilones from the Marine-Derived Fungus Neopestalotiopsis sp. HN-1-6
Source: Mar Drugs. 2024 May 26;22(6):241. doi: 10.3390/md22060241 (PMC11204865; doi:10.3390/md22060241)
Supplement: Supplementary file 1 [file marinedrugs-22-00241-s001.zip]

Archive with 1 entries (1 files):
- marinedrugs-2979168-supplementary.pdf
